# Supplementary material for: Burden of COVID-19 Pandemic Perceived by Polish Patients with Multiple Sclerosis
Source: J Clin Med. 2021 Sep 17;10(18):4215. doi: 10.3390/jcm10184215 (PMC8468201; doi:10.3390/jcm10184215)
Supplement: Supplementary file 1 [file jcm-10-04215-s001.zip]

Archive with 1 entries (1 files):
- jcm-1390075-supplementary.pdf
